# Supplementary material for: Correction: Differential Expression Analysis for Pathways
Source: PLoS Comput Biol. 2013 Apr 26;9(4):10.1371/annotation/58cf4d21-f9b0-4292-94dd-3177f393a284. doi: 10.1371/annotation/58cf4d21-f9b0-4292-94dd-3177f393a284 (PMC3648644; doi:10.1371/annotation/58cf4d21-f9b0-4292-94dd-3177f393a284)
Supplement: Supplementary file 1 [file pcbi.58cf4d21-f9b0-4292-94dd-3177f393a284.s001.gz]

Archive with 15 entries (13 files):
- distribution/DEAP/pathwayStructures.py
- distribution/DEAP/rotate.r
- distribution/DEAP/stats.pyc
- distribution/DEAP
- distribution/DEAP/pstat.py
- distribution
- distribution/.README.txt.swp
- distribution/DEAP/DEAP.py
- distribution/DEAP/license.txt
- distribution/DEAP/deapHelpers.pyc
- distribution/DEAP/pstat.pyc
- distribution/DEAP/pathwayStructures.pyc
- distribution/DEAP/stats.py
- distribution/README.txt
- distribution/DEAP/deapHelpers.py
